# Supplementary material for: Biological Characterization and Evaluation of the Therapeutic Value of Vibrio Phages 4141 and MJW Isolated from Clinical and Sewage Water Samples of Kolkata
Source: Viruses. 2024 Nov 6;16(11):1741. doi: 10.3390/v16111741 (PMC11598976; doi:10.3390/v16111741)
Supplement: Supplementary file 1 [file viruses-16-01741-s001.zip]

Archive with 3 entries (3 files):
- viruses-3286314-supplementary-VipTree S3-to XML.pdf
- viruses-3286314-supplementary-figure - to XML.pdf
- viruses-3286314-supplementary-VipTree S2-to XML.pdf
